# Supplementary material for: Investigating the relationship between Toll-like receptor activity, low-grade inflammation, cognitive deficits, and antipsychotic drug dose in schizophrenia patients: a moderation analysis
Source: Psychol Med. 2026 Mar 3;56:e63. doi: 10.1017/S0033291726103596 (PMC12969209; doi:10.1017/S0033291726103596)
Supplement: Patlola et al. supplementary material [file S0033291726103596sup001.zip]

Archive with 6 entries (5 files):
- S0033291726103596sup001/
- S0033291726103596sup001/Supplementary doc 1 regression cognition.docx
- S0033291726103596sup001/Supplementary doc 2 regression TLR2_4_IL8.docx
- S0033291726103596sup001/Supplementary doc 3 moderation analysis.docx
- S0033291726103596sup001/Supplementary methods APD.docx
- S0033291726103596sup001/Supplementary tables.docx
